# Supplementary material for: Cerebellum and hippocampus abnormalities in patients with insomnia comorbid depression: a study on cerebral blood perfusion and functional connectivity
Source: Front Neurosci. 2023 Jun 16;17:1202514. doi: 10.3389/fnins.2023.1202514 (PMC10311636; doi:10.3389/fnins.2023.1202514)
Supplement: Supplementary file 1 [file Table_1.XLSX]

## Sheet: Sheet1
Number	Abbreviated Name	Group	Gender	Age	Education Years	ISI score	PSQI score	HAMD score	BDI score	MoCA score
1	CAI_FEN_PING	Health Control	Female	19	14	0	1	1	1	29
2	DU_XIU_MEI	Health Control	Female	19	14	1	2	1	1	30
3	CHEN_BI_HONG	Health Control	Female	20	14	1	1	1	1	30
4	FAN_HUA_HONG	Health Control	Female	21	15	2	2	1	1	30
5	Chen_chunlian	Health Control	Female	21	15	0	2	1	2	29
6	DAI_YU_LING	Health Control	Male	22	16	1	1	2	1	30
7	DENG_MING_YUE	Health Control	Male	25	16	0	2	0	1	30
8	DING_FENG_HONG	Health Control	Female	25	16	0	2	1	1	30
9	JIN_AI_LAN	Health Control	Female	26	16	1	1	1	1	30
10	DING_FENG_SHUANG	Health Control	Female	26	16	2	2	2	1	30
11	DONG_QIN_QIN	Health Control	Female	27	16	1	1	2	1	29
12	HAN_CHANG_SHENG	Health Control	Male	28	16	0	1	2	1	30
13	HAN_LI_YE	Health Control	Male	28	16	0	2	2	2	30
14	JI_YU_QING	Health Control	Female	28	16	2	1	1	2	30
15	JIAO_QING_FANG	Health Control	Male	29	16	0	2	1	1	30
16	JIAO_QING_PING	Health Control	Male	30	15	1	2	2	1	29
17	MA_YUN	Health Control	Male	31	15	1	1	2	1	30
18	LI_XIAO_WEI	Health Control	Female	31	15	1	1	1	2	30
19	LI_ZONG_WEI	Health Control	Male	34	15	1	2	1	2	30
20	LIU_JIAN_CHAO	Health Control	Male	34	15	1	1	1	1	30
21	QI_CHEN	Health Control	Male	35	15	2	2	1	1	30
22	REN_MING_XIA	Health Control	Female	36	15	1	1	1	2	30
23	LIU_ZHE	Health Control	Male	37	15	1	2	2	1	29
24	LV_YOU	Health Control	Female	37	15	0	2	2	2	30
25	MA_GUO_KU	Health Control	Male	37	15	0	2	2	2	30
26	PU_HUI	Health Control	Male	38	15	1	1	0	2	30
27	SHENG_CHUN_XIANG	Health Control	Female	38	12	2	2	1	1	30
28	WANG_PAN	Health Control	Female	39	12	1	2	0	0	30
29	SHENG_TONG_CHUN	Health Control	Male	39	12	0	3	0	2	30
30	SHI_XIU_XIU	Health Control	Female	39	12	2	1	0	1	30
31	SUN_YAN_SHUN	Health Control	Male	40	12	1	2	0	0	30
32	XU_HE_XIAN	Health Control	Male	40	12	0	1	0	1	30
33	WANG_XIN_MENG	Health Control	Male	41	12	0	2	0	0	30
34	XU_ZHI_RU	Health Control	Female	42	12	1	1	1	0	29
35	XUE_HAN_BING	Health Control	Female	42	12	1	2	1	0	30
36	YIN_JING_XIA	Health Control	Female	43	12	2	2	0	0	30
37	YIN_ZONG_YAN	Health Control	Male	43	12	2	2	0	0	30
38	ZHANG_DIAN	Health Control	Male	44	12	2	3	0	1	30
39	ZHANG_HUI	Health Control	Male	45	12	1	2	0	1	30
40	ZHANG_JUAN	Health Control	Female	45	12	0	2	1	0	30
41	ZHANG_XIAO_KANG	Health Control	Male	46	12	2	2	1	0	30
42	ZHEN_XIE_PING	Health Control	Female	48	12	1	2	1	1	30
43	DONG_RU_YI	CID comorbid MDD	Male	21	14	21	19	38	32	30
44	GAO_JIAN_XIU	CID comorbid MDD	Female	21	14	21	15.75	32	36	30
45	JIANG_LONG_HUAI	CID comorbid MDD	Male	22	14	22	18	35	34	30
46	LEI_GUAN_ZHI	CID comorbid MDD	Female	24	15	18	13.5	31	33	29
47	LI_XIU_MEI	CID comorbid MDD	Female	24	15	20	15	36	34	30
48	GAO_HONG	CID comorbid MDD	Female	25	16	20	17	34	36	30
49	LI_ZHEN	CID comorbid MDD	Female	25	16	19	14.25	32	35	30
50	GUO_YING_YING	CID comorbid MDD	Female	26	16	22	14	37	36	30
51	LI_ZHEN_JIANG	CID comorbid MDD	Male	27	16	18	13.5	31	31	30
52	LIN_BEN_XUE	CID comorbid MDD	Male	27	16	22	13	34	33	30
53	LIU_HONG_JUN	CID comorbid MDD	Female	27	16	18	17	32	35	30
54	LIU_SHAN_CAI	CID comorbid MDD	Male	28	16	18	13.5	29	34	30
55	LIU_YUE_QING	CID comorbid MDD	Female	29	16	19	16	33	35	30
56	LU_CHAO	CID comorbid MDD	Male	29	16	18	13.5	29	33	30
57	LI_FU_RAN	CID comorbid MDD	Male	30	16	18	13.5	30	28	30
58	MENG_QING_XIN	CID comorbid MDD	Male	30	15	22	15	35	37	30
59	PENG_JING_MEI	CID comorbid MDD	Female	30	15	18	13.5	29	28	30
60	LIU_LING_LI	CID comorbid MDD	Female	33	15	18	13.5	30	33	29
61	SHAO_HUAI_MEI	CID comorbid MDD	Female	33	15	18	13.5	31	36	30
62	TANG_HONG	CID comorbid MDD	Male	34	15	22	18	36	29	30
63	TIAN_XIN_JIE	CID comorbid MDD	Male	33	15	21	19	39	30	30
64	WANG_FEI	CID comorbid MDD	Female	35	15	19	14.25	32	31	30
65	MIAO_WEI_CHUN	CID comorbid MDD	Female	36	15	20	15	36	32	30
66	WANG_HE_CHANG	CID comorbid MDD	Male	36	15	20.9456	13	35	29	30
67	WANG_JIN_XIANG	CID comorbid MDD	Female	36	15	19.4689	17	36	36	30
68	WANG_YU_JIE	CID comorbid MDD	Female	36	15	19	14.25	26	26	30
69	SHENG_ZHEN_CHUAN	CID comorbid MDD	Male	37	12	17	12.75	25	25	30
70	WU_JIN_HUI	CID comorbid MDD	Male	37	12	19	16	34	33	30
71	XIAO_YUN	CID comorbid MDD	Male	38	12	17	12.75	23	26	29
72	WANG_WEN_YAN	CID comorbid MDD	Female	38	15	16.0245	12.0184	23	27.0552	30
73	XU_ZHONG_PENG	CID comorbid MDD	Male	38	12	19	14.25	21	29	30
74	YAN_XIANG_HONG	CID comorbid MDD	Female	39	15	20	15	22	36	30
75	WANG_YU	CID comorbid MDD	Female	40	12	22	16.5	21	29	30
76	YIN_ZHAO_JU	CID comorbid MDD	Male	40	12	22	16.5	30	32	30
77	WANG_ZHEN_GANG	CID comorbid MDD	Male	41	12	16	13	37	33	29
78	ZHAO_HAO_YI	CID comorbid MDD	Male	41	12	17	12.75	32	26	30
79	XU_HAO	CID comorbid MDD	Male	42	12	24	16	36	32	30
80	ZHAO_MING_ZHI	CID comorbid MDD	Female	43	12	19.8954	14.9215	28	35	30
81	ZHONG_JI_RONG	CID comorbid MDD	Female	44	12	21.9947	16.4961	31	37	30
82	ZHANG_HONG_JING	CID comorbid MDD	Female	45	12	17.416	13.062	28	27	30
83	ZHAO_YI_ZHE	CID comorbid MDD	Male	48	12	21.277	14	34	28	30
84	ZHU_XUE_MIN	CID comorbid MDD	Male	50	12	19.6181	14.7136	33	27	30
